# Supplementary material for: Shedding Light on the Venom Proteomes of the Allergy-Relevant Hymenoptera Polistes dominula (European Paper Wasp) and Vespula spp. (Yellow Jacket)
Source: Toxins (Basel). 2020 May 14;12(5):323. doi: 10.3390/toxins12050323 (PMC7291082; doi:10.3390/toxins12050323)
Supplement: Supplementary file 1 [file toxins-12-00323-s001.zip]

Archive with 3 entries (2 files):
- toxins-790682-supplementary proof 1/
- toxins-790682-supplementary proof 1/Table S3.xlsx
- toxins-790682-supplementary proof 1/toxins-790682-supplementary proof 1- Table S1 and Table S2.docx
