# Supplementary material for: Shedding Light on the Venom Proteomes of the Allergy-Relevant Hymenoptera Polistes dominula (European Paper Wasp) and Vespula spp. (Yellow Jacket)
Source: Toxins (Basel). 2020 May 14;12(5):323. doi: 10.3390/toxins12050323 (PMC7291082; doi:10.3390/toxins12050323)
Supplement: Supplementary file 1 [file toxins-12-00323-s001.zip › toxins-790682-supplementary proof 1/Table S3.xlsx]

## Sheet: Legend
Table S3. All identified proteins in Polistes dominula and Vespula spp.. For each protein annotated gene ontology (GO) terms are given. Moreover, it is shown, for which proteins signal peptides for transport to the extracellular matrix are predicted.

## Sheet: Vespula spp.
				Gene ontology (GO) terms
GenInfo Identifier	Accession number	Description	Predicted signal peptide	Biological process	Molecular function	Cellular component
972208475	XP_015186553.1	14-3-3 protein zeta isoform X1 [Polistes dominula]
972208477	XP_015186554.1	14-3-3 protein zeta isoform X2 [Polistes dominula]
972201746	XP_015182964.1	15 kDa selenoprotein [Polistes dominula]
972209471	XP_015187088.1	3-hydroxyacyl-CoA dehydrogenase type-2-like [Polistes dominula]			oxidoreductase activity (GO:0016491)
972196083	XP_015179941.1	4-coumarate--CoA ligase 1 [Polistes dominula]			catalytic activity (GO:0003824)
972186798	XP_015174949.1	60 kDa heat shock protein mitochondrial-like [Polistes dominula]		protein refolding (GO:0042026), protein folding (GO:0006457)	ATP binding (GO:0005524)
972203352	XP_015183815.1	Acidic phospholipase A2 PA4-like isoform X2 [Polistes dominula]	X	phospholipid metabolic process (GO:0006644), arachidonic acid secretion (GO:0050482)	phospholipase A2 activity (GO:0004623)
972200841	XP_015182473.1	Actin-5C [Polistes dominula]
972200017	XP_015182032.1	ADP ATP carrier protein [Polistes dominula]		transmembrane transport (GO:0055085)	ATP transmembrane transporter activity (GO:0005347), transmembrane transporter activity (GO:0022857)	mitochondrial inner membrane (GO:0005743)
972198311	XP_015181126.1	ADP ATP carrier protein-like [Polistes dominula]		transmembrane transport (GO:0055085)	ATP transmembrane transporter activity (GO:0005347), transmembrane transporter activity (GO:0022857)	mitochondrial inner membrane (GO:0005743)
1016164000	A0A154PH71, A0A154PH71_DUFNO	Alcohol dehydrogenase [NADP(+)] A OS=Dufourea novaeangliae		process (GO:0055114)	activity (GO:0016491)
972194915	XP_015179311.1	Aldose reductase-like [Polistes dominula]		oxidation-reduction process (GO:0055114)	oxidoreductase activity (GO:0016491)
972195212	XP_015179473.1	Aldose reductase-like [Polistes dominula]		oxidation-reduction process (GO:0055114)	oxidoreductase activity (GO:0016491)
	A0A088A332, A0A088A332_APIME	Alpha-galactosidase OS=Apis mellifera		carbohydrate metabolic process (GO:0005975)	hydrolase activity, hydrolyzing O-glycosyl compounds (GO:0004553), catalytic activity (GO:0003824)
972199163	XP_015181576.1	Alpha-N-acetylgalactosaminidase isoform X1 [Polistes dominula]	X	carbohydrate metabolic process (GO:0005975)	hydrolase activity, hydrolyzing O-glycosyl compounds (GO:0004553), catalytic activity (GO:0003824)
972199177	XP_015181584.1	Alpha-N-acetylgalactosaminidase isoform X2 [Polistes dominula]	X	carbohydrate metabolic process (GO:0005975)	hydrolase activity, hydrolyzing O-glycosyl compounds (GO:0004553), catalytic activity (GO:0003824)
972210413	XP_015187594.1	Annexin B9-like [Polistes dominula]			calcium-dependent phospholipid binding (GO:0005544), calcium ion binding (GO:0005509)
972209033	XP_015186858.1	Annexin B9-like isoform X1 [Polistes dominula]			calcium-dependent phospholipid binding (GO:0005544), calcium ion binding (GO:0005509)
972209027	XP_015186854.1	Annexin B9-like isoform X2 [Polistes dominula]			calcium-dependent phospholipid binding (GO:0005544), calcium ion binding (GO:0005509)
972209029	XP_015186855.1	Annexin B9-like isoform X3 [Polistes dominula]			calcium-dependent phospholipid binding (GO:0005544), calcium ion binding (GO:0005509)
972204886	XP_015184655.1	Apolipophorins [Polistes dominula]	X	lipid transport (GO:0006869)	lipid transporter activity (GO:0005319)
972203344	XP_015183810.1	Apolipoprotein D-like [Polistes dominula]	X	aging (GO:0007568), lipid transport (GO:0006869)	lipid binding (GO:0008289)
384095067	T1P687, T1P687_9HYME	Arginine kinase (Fragment) OS=Trachypus boharti		phosphocreatine biosynthetic process (GO:0046314)	transferase activity, transferring phosphorus-containing groups (GO:0016772), kinase activity (GO:0016301), creatine kinase activity (GO:0004111), catalytic activity (GO:0003824)
972194625	XP_015179151.1	Aromatic-L-amino-acid decarboxylase isoform X1 [Polistes dominula]		cellular amino acid metabolic process (GO:0006520), carboxylic acid metabolic process (GO:0019752)	carboxy-lyase activity (GO:0016831), pyridoxal phosphate binding (GO:0030170), catalytic activity (GO:0003824)
972194627	XP_015179152.1	Aromatic-L-amino-acid decarboxylase isoform X2 [Polistes dominula]		cellular amino acid metabolic process (GO:0006520), carboxylic acid metabolic process (GO:0019752)	carboxy-lyase activity (GO:0016831), pyridoxal phosphate binding (GO:0030170), catalytic activity (GO:0003824)
972191661	XP_015177560.1	ATP synthase subunit alpha mitochondrial [Polistes dominula]		ATP synthesis coupled proton transport (GO:0015986), ATP metabolic process (GO:0046034), proton transmembrane transport (GO:1902600)	adenyl ribonucleotide binding (GO:0032559), proton-transporting ATP synthase activity, rotational mechanism (GO:0046933), ATP binding (GO:0005524)	proton-transporting ATP synthase complex, catalytic core F(1) (GO:0045261)
972190572	XP_015176975.1	ATP synthase subunit beta mitochondrial [Polistes dominula]		ATP metabolic process (GO:0046034), proton transmembrane transport (GO:1902600), ATP synthesis coupled proton transport (GO:0015986)	proton-transporting ATP synthase activity, rotational mechanism (GO:0046933), ATP binding (GO:0005524)	proton-transporting ATP synthase complex, catalytic core F(1) (GO:0045261)
972212286	XP_015188589.1	ATP-citrate synthase [Polistes dominula]		acetyl-CoA biosynthetic process (GO:0006085), citrate metabolic process (GO:0006101)	transferase activity, transferring acyl groups, acyl groups converted into alkyl on transfer (GO:0046912), ATP citrate synthase activity (GO:0003878), catalytic activity (GO:0003824), cofactor binding (GO:0048037), ATP binding (GO:0005524)
1227101967	A0A232F3H2, A0A232F3H2_9HYME	Carrier domain-containing protein OS=Trichomalopsis sarcophagae		biosynthetic process (GO:0009058), process (GO:0055114)	catalytic activity (GO:0003824), fatty acid synthase activity (GO:0004312), phosphopantetheine binding (GO:0031177), hydrolase activity, acting on ester bonds (GO:0016788), transferase activity (GO:0016740), activity (GO:0016491)
972195691	XP_015179728.1	Cyclin-dependent kinase 8-like [Polistes dominula]	X
925682274	A0A0M9A9Y1, A0A0M9A9Y1_9HYME	DDB1-and CUL4-associated factor 15 OS=Melipona quadrifasciata		protein ubiquitination (GO:0016567)
1227097131	A0A232ETH5, A0A232ETH5_9HYME	Delta-aminolevulinic acid dehydratase OS=Trichomalopsis sarcophagae		tetrapyrrole biosynthetic process (GO:0033014)	metal ion binding (GO:0046872), porphobilinogen synthase activity (GO:0004655), catalytic activity (GO:0003824)
972201530	XP_015182852.1	Digestive cysteine proteinase 1 [Polistes dominula]	X	proteolysis (GO:0006508)	cysteine-type peptidase activity (GO:0008234)
972185866	XP_015174448.1	Dipeptidyl peptidase 4 [Polistes dominula]	X	proteolysis (GO:0006508)	serine-type peptidase activity (GO:0008236)
167782086	ACA00159.1	Dipeptidylpeptidase IV preproprotein [Vespula vulgaris]	X	proteolysis (GO:0006508)	serine-type peptidase activity (GO:0008236)
1009397885	A0A151J5S6, A0A151J5S6_9HYME	DNA polymerase (Fragment) OS=Trachymyrmex cornetzi		DNA replication (GO:0006260)	DNA-directed DNA polymerase activity (GO:0003887), DNA binding (GO:0003677), nucleotide binding (GO:0000166)
676656299	A0A088FHS6, A0A088FHS6_9HYME	DNA topoisomerase 1 (Fragment) OS=Pogonomyrmex vermiculatus		DNA topological change (GO:0006265)	DNA topoisomerase tyI (single strand cut, ATP-indeactivity (GO:0003917), DNA binding (GO:0003677)	chromosome (GO:0005694)
116248214	A0A0T5, A0A0T5_9HYME	Dopa decarboxylase (Fragment) OS=Cleonymus sp. CD007		carbacid metabolic process (GO:0019752)	carbactivity (GO:0016831), pyridphosphate binding (GO:0030170), catalytic activity (GO:0003824)
385843200	I3QD84, I3QD84_9HYME	Dopa decarboxylase OS=Polyrhachis vicina		carbacid metabolic process (GO:0019752), cellular amino acid metabolic process (GO:0006520)	carbactivity (GO:0016831), catalytic activity (GO:0003824), pyridphosphate binding (GO:0030170)
972204338	XP_015184355.1	E3 SUMO-protein ligase RanBP2 [Polistes dominula]		intracellular transport (GO:0046907)	protein binding (GO:0005515)
972192194	XP_015177848.1	Elongation factor 1-alpha [Polistes dominula]		translational elongation (GO:0006414)	GTP binding (GO:0005525), GTPase activity (GO:0003924), translation elongation factor activity (GO:0003746)
972172592	XP_015172041.1	Elongation factor 1-alpha [Polistes dominula]		translational elongation (GO:0006414)	GTP binding (GO:0005525), GTPase activity (GO:0003924), translation elongation factor activity (GO:0003746)
972200563	XP_015182320.1	Elongation factor 1-alpha-like [Polistes dominula]		translational elongation (GO:0006414)	GTP binding (GO:0005525), GTPase activity (GO:0003924), translation elongation factor activity (GO:0003746)
749745387	E2B9R0, E2B9R0_HARSA	Enolase OS=Harsaltator		glycolytic process (GO:0006096)	phosphopyruvate hydratase activity (GO:0004634), maion binding (GO:0000287)	phosphopyruvate hydratase complex (GO:0000015)
972200196	XP_015182123.1	Farnesol dehydrogenase-like isoform X1 [Polistes dominula]
972200208	XP_015182129.1	Farnesol dehydrogenase-like isoform X2 [Polistes dominula]
972211219	XP_015188023.1	Fatty acid synthase [Polistes dominula]		biosynthetic process (GO:0009058), oxidation-reduction process (GO:0055114)	hydrolase activity, acting on ester bonds (GO:0016788), transferase activity (GO:0016740), catalytic activity (GO:0003824), oxidoreductase activity (GO:0016491), fatty acid synthase activity (GO:0004312), phosphopantetheine binding (GO:0031177)
972206242	XP_015185362.1	FK506-binding protein 2 isoform X1 [Polistes dominula]	X
972206244	XP_015185363.1	FK506-binding protein 2 isoform X2 [Polistes dominula]	X		calcium ion binding (GO:0005509), peptidyl-prolyl cis-trans isomerase activity (GO:0003755)
972204535	XP_015184463.1	Fructose-bisphosphate aldolase-like [Polistes dominula]		glycolytic process (GO:0006096)	catalytic activity (GO:0003824), fructose-bisphosphate aldolase activity (GO:0004332)
972190299	XP_015176829.1	Fumarate hydratase mitochondrial-like isoform X1 [Polistes dominula]		tricarboxylic acid cycle (GO:0006099), fumarate metabolic process (GO:0006106)	lyase activity (GO:0016829), fumarate hydratase activity (GO:0004333), catalytic activity (GO:0003824)	tricarboxylic acid cycle enzyme complex (GO:0045239)
972190301	XP_015176830.1	Fumarate hydratase mitochondrial-like isoform X2 [Polistes dominula]		tricarboxylic acid cycle (GO:0006099), fumarate metabolic process (GO:0006106)	lyase activity (GO:0016829), fumarate hydratase activity (GO:0004333), catalytic activity (GO:0003824)	tricarboxylic acid cycle enzyme complex (GO:0045239)
972175232	XP_015186339.1	Fumarylacetoacetate hydrolase domain-containing protein 2 isoform X1 [Polistes dominula]			catalytic activity (GO:0003824)
972175234	XP_015186347.1	Fumarylacetoacetate hydrolase domain-containing protein 2A isoform X2 [Polistes dominula]			catalytic activity (GO:0003824)
972174772	XP_015183963.1	Furin-like protease 1 isoform 1-CRR isoform X1 [Polistes dominula]	X	proteolysis (GO:0006508)	serine-type endopeptidase activity (GO:0004252)
972174774	XP_015183974.1	Furin-like protease 1 isoform 1-CRR isoform X2 [Polistes dominula]		proteolysis (GO:0006508)	serine-type endopeptidase activity (GO:0004252)
972174776	XP_015183982.1	Furin-like protease 1 isoform 1-CRR isoform X3 [Polistes dominula]	X	proteolysis (GO:0006508)	serine-type endopeptidase activity (GO:0004252)
972180959	XP_015171805.1	Glycerol-3-phosphate dehydrogenase [NAD(+)] cytoplasmic-like isoform X1 [Polistes dominula]		oxidation-reduction process (GO:0055114), glycerol-3-phosphate metabolic process (GO:0006072), carbohydrate metabolic process (GO:0005975), glycerol-3-phosphate catabolic process (GO:0046168)	oxidoreductase activity (GO:0016491), protein homodimerization activity (GO:0042803), glycerol-3-phosphate dehydrogenase [NAD+] activity (GO:0004367), NAD binding (GO:0051287), oxidoreductase activity, acting on the CH-OH group of donors, NAD or NADP as acceptor (GO:0016616)	glycerol-3-phosphate dehydrogenase complex (GO:0009331)
972180961	XP_015171806.1	Glycerol-3-phosphate dehydrogenase [NAD(+)] cytoplasmic-like isoform X2 [Polistes dominula]		oxidation-reduction process (GO:0055114), glycerol-3-phosphate metabolic process (GO:0006072), carbohydrate metabolic process (GO:0005975), glycerol-3-phosphate catabolic process (GO:0046168)	oxidoreductase activity (GO:0016491), protein homodimerization activity (GO:0042803), glycerol-3-phosphate dehydrogenase [NAD+] activity (GO:0004367), NAD binding (GO:0051287), oxidoreductase activity, acting on the CH-OH group of donors, NAD or NADP as acceptor (GO:0016616)	glycerol-3-phosphate dehydrogenase complex (GO:0009331)
972194839	XP_015179268.1	Heat shock 70 kDa protein cognate 3 isoform X1 [Polistes dominula]	X
972194841	XP_015179269.1	Heat shock 70 kDa protein cognate 3 isoform X2 [Polistes dominula]		tetrapyrrole biosynthetic process (GO:0033014)	porphobilinogen synthase activity (GO:0004655), metal ion binding (GO:0046872), catalytic activity (GO:0003824)
972173646	XP_015177712.1	Heat shock 70 kDa protein cognate 4 [Polistes dominula]
972190467	XP_015176917.1	Heat shock 70 kDa protein cognate 5 [Polistes dominula]		protein folding (GO:0006457)	ATP binding (GO:0005524), unfolded protein binding (GO:0051082)
972205136	XP_015184783.1	Heat shock protein 83 [Polistes dominula]		protein folding (GO:0006457)	unfolded protein binding (GO:0051082), ATP binding (GO:0005524)
972194316	XP_015178985.1	Heat shock protein 83-like [Polistes dominula]		protein folding (GO:0006457)	unfolded protein binding (GO:0051082), ATP binding (GO:0005524)
751813966	AJG01688.1	Histone 3 partial [Polistes dominula]			DNA binding (GO:0003677), protein heterodimerization activity (GO:0046982)	nucleosome (GO:0000786)
972184095	XP_015173497.1	Histone H2A [Polistes dominula]			DNA binding (GO:0003677), protein heterodimerization activity (GO:0046982)	nucleosome (GO:0000786)
972195786	XP_015179778.1	Histone H2A [Polistes dominula]			DNA binding (GO:0003677), protein heterodimerization activity (GO:0046982)	nucleosome (GO:0000786)
972200575	XP_015182326.1	Histone H2A.V [Polistes dominula]			DNA binding (GO:0003677), protein heterodimerization activity (GO:0046982)	nucleosome (GO:0000786)
972171717	XP_015174052.1	Histone H2A-like [Polistes dominula]			DNA binding (GO:0003677), protein heterodimerization activity (GO:0046982)	nucleosome (GO:0000786)
972198584	XP_015181269.1	Histone H2B [Polistes dominula]			DNA binding (GO:0003677), protein heterodimerization activity (GO:0046982)	nucleosome (GO:0000786)
972191593	XP_015177524.1	Histone H2B-like [Polistes dominula]			DNA binding (GO:0003677), protein heterodimerization activity (GO:0046982)	nucleosome (GO:0000786)
972171707	XP_015173448.1	Histone H2B-like [Polistes dominula]			DNA binding (GO:0003677), protein heterodimerization activity (GO:0046982)	nucleosome (GO:0000786)
972173010	XP_015174269.1	Histone H3 [Polistes dominula]			DNA binding (GO:0003677), protein heterodimerization activity (GO:0046982)	nucleosome (GO:0000786)
972181663	XP_015172185.1	Histone H3.3 [Polistes dominula]			DNA binding (GO:0003677), protein heterodimerization activity (GO:0046982)	nucleosome (GO:0000786)
972177643	XP_015190876.1	Histone H4 [Polistes dominula]		DNA-templated transcription, initiation (GO:0006352)	DNA binding (GO:0003677), protein heterodimerization activity (GO:0046982)	host cell nucleus (GO:0042025), nucleosome (GO:0000786)
972191846	XP_015177662.1	Histone H4-like [Polistes dominula]			DNA binding (GO:0003677), protein heterodimerization activity (GO:0046982)	host cell nucleus (GO:0042025), nucleosome (GO:0000786)
1346323	P49370, HUGAA_VESVU	Hyaluronidase A OS=Vespula vulgaris		carbohydrate metabolic process (GO:0005975), defense response (GO:0006952)	catalytic activity (GO:0003824), hyalurononglucosaminidase activity (GO:0004415)
74772895	Q5D7H4.1	Hyaluronidase B; Allergen=Ves v 2b		carbohydrate metabolic process (GO:0005975), defense response (GO:0006952)	catalytic activity (GO:0003824), hyalurononglucosaminidase activity (GO:0004415)
1615722011	A0A4S2KL95, A0A4S2KL95_9HYME	hypothetical protein DBV15_06798 [Temnothorax longispinosus]		carbacid metabolic process (GO:0019752), cellular amino acid metabolic process (GO:0006520)	carbactivity (GO:0016831), catalytic activity (GO:0003824), pyridphosphate binding (GO:0030170)
1615719125	A0A4S2KCD8, A0A4S2KCD8_9HYME	hypothetical protein DBV15_06872 [Temnothorax longispinosus]		ATP metabolic process (GO:0046034), proton transmembrane transport (GO:1902600), tRNA modification (GO:0006400), ATP synthesis coupled proton transport (GO:0015986)	nucleic acid binding (GO:0003676), RNA binding (GO:0003723), proton-transporting ATP synthase activity, rotational mechanism (GO:0046933), adenyl ribonucleotide binding (GO:0032559), ATP binding (GO:0005524)	proton-transporting ATP synthase complex, catalytic core F(1) (GO:0045261)
1009360253	A0A195BL10, A0A195BL10_9HYME	Insulin-like growth factor-binding protein complex acid labile subunit OS=Atta colombica			protein binding (GO:0005515)
972207643	XP_015186100.1	Interferon-related developmental regulator 1-like [Polistes dominula]	X
972193623	XP_015178622.1	Leucine-rich PPR motif-containing protein mitochondrial-like isoform X1 [Polistes dominula]			protein binding (GO:0005515)
972193625	XP_015178623.1	Leucine-rich PPR motif-containing protein mitochondrial-like isoform X2 [Polistes dominula]			protein binding (GO:0005515)
972202389	XP_015183311.1	Maltase 1-like [Polistes dominula]	X	carbohydrate metabolic process (GO:0005975)	catalytic activity (GO:0003824)
253722790	P01514, MAST_VESLE	Mastoparan-L OS=Vespula lewisii
110810419	P0C1Q8, MAST1_VESVU	Mastoparan-V1 OS=Vespula vulgaris
755923914	A0A0C9RIC3, A0A0C9RIC3_9HYME	NAGK protein OS=Fopius arisanus			N-acetylglucosamine kinase activity (GO:0045127)
1059229067	A0A310SDE3, A0A310SDE3_9HYME	Neuroblastoma suppressor of tumorigenicity 1 OS=Eufriesea mexicana	X
972184249	XP_015173581.1	Nucleobindin-2-like isoform X1 [Polistes dominula]	X		calcium ion binding (GO:0005509)
972184253	XP_015173583.1	Nucleobindin-2-like isoform X2 [Polistes dominula]	X		calcium ion binding (GO:0005509)
972184255	XP_015173585.1	Nucleobindin-2-like isoform X3 [Polistes dominula]	X		calcium ion binding (GO:0005509)
972184283	XP_015173600.1	Peptidylglycine alpha-hydroxylating monooxygenase [Polistes dominula]	X	oxidation-reduction process (GO:0055114), peptide metabolic process (GO:0006518)	catalytic activity (GO:0003824), oxidoreductase activity, acting on paired donors, with incorporation or reduction of molecular oxygen, reduced ascorbate as one donor, and incorporation of one atom of oxygen (GO:0016715), copper ion binding (GO:0005507), monooxygenase activity (GO:0004497)	membrane (GO:0016020)
972211726	XP_015188288.1	Peroxiredoxin 1-like [Polistes dominula]		cell redox homeostasis (GO:0045454), oxidation-reduction process (GO:0055114)	peroxiredoxin activity (GO:0051920), antioxidant activity (GO:0016209), oxidoreductase activity (GO:0016491)
122112895	Q3ZU95, PA1_VESGE	Phospholipase A1 OS=Vespula germanica		lipid metabolic process (GO:0006629)	carbester hydrolase activity (GO:0052689), phospholipase A1 activity (GO:0008970)
897647	P49369, PA1_VESVU	Phospholipase A1 OS=Vespula vulgaris	X	lipid metabolic process (GO:0006629)	carbester hydrolase activity (GO:0052689), phospholipase A1 activity (GO:0008970)
972209529	XP_015187119.1	Phospholipase A1-like [Polistes dominula]	X	lipid metabolic process (GO:0006629)	carboxylic ester hydrolase activity (GO:0052689), phospholipase A1 activity (GO:0008970)
972211986	XP_015188423.1	Probable ATP-dependent RNA helicase ddx20 [Polistes dominula]			nucleic acid binding (GO:0003676), ATP binding (GO:0005524)
972205233	XP_015184835.1	Probable enoyl-CoA hydratase mitochondrial [Polistes dominula]			catalytic activity (GO:0003824)
972176252	XP_015190123.1	Probable phospholipid hydroperoxide glutathione peroxidase isoform X1 [Polistes dominula]		response to oxidative stress (GO:0006979), oxidation-reduction process (GO:0055114)	glutathione peroxidase activity (GO:0004602)
972176254	XP_015190124.1	Probable phospholipid hydroperoxide glutathione peroxidase isoform X2 [Polistes dominula]	X	response to oxidative stress (GO:0006979), oxidation-reduction process (GO:0055114)	glutathione peroxidase activity (GO:0004602)
972175182	XP_015186079.1	Prosaposin isoform X1 [Polistes dominula]	X	lipid metabolic process (GO:0006629), sphingolipid metabolic process (GO:0006665)		lysosome (GO:0005764)
972175184	XP_015186089.1	Prosaposin isoform X2 [Polistes dominula]	X	lipid metabolic process (GO:0006629), sphingolipid metabolic process (GO:0006665)		lysosome (GO:0005764)
972179238	XP_015191732.1	Protein 5NUC-like [Polistes dominula]	X	nucleotide catabolic process (GO:0009166)	hydrolase activity (GO:0016787), hydrolase activity, acting on ester bonds (GO:0016788), metal ion binding (GO:0046872), nucleotide binding (GO:0000166)
972198551	XP_015181251.1	Protein D2-like [Polistes dominula]	X
972176007	XP_015189991.1	Protein disulfide-isomerase A3 [Polistes dominula]	X	cell redox homeostasis (GO:0045454)	isomerase activity (GO:0016853), protein disulfide isomerase activity (GO:0003756)
972205585	XP_015185022.1	Putative leucine-rich repeat-containing protein DDB_G0290503 [Polistes dominula]
972180535	XP_015171575.1	Pyruvate carboxylase mitochondrial isoform X1 [Polistes dominula]		gluconeogenesis (GO:0006094), pyruvate metabolic process (GO:0006090)	ATP binding (GO:0005524), catalytic activity (GO:0003824), metal ion binding (GO:0046872), pyruvate carboxylase activity (GO:0004736), biotin binding (GO:0009374)
972180537	XP_015171576.1	Pyruvate carboxylase mitochondrial isoform X2 [Polistes dominula]		pyruvate metabolic process (GO:0006090), gluconeogenesis (GO:0006094)	ATP binding (GO:0005524), catalytic activity (GO:0003824), metal ion binding (GO:0046872), pyruvate carboxylase activity (GO:0004736), biotin binding (GO:0009374)
972180951	XP_015171801.1	Renin receptor isoform X1 [Polistes dominula]	X		signaling receptor activity (GO:0038023)	integral component of membrane (GO:0016021)
972180953	XP_015171802.1	Renin receptor isoform X2 [Polistes dominula]	X		signaling receptor activity (GO:0038023)	integral component of membrane (GO:0016021)
972180955	XP_015171803.1	Renin receptor isoform X3 [Polistes dominula]	X		signaling receptor activity (GO:0038023)	integral component of membrane (GO:0016021)
972180957	XP_015171804.1	Renin receptor isoform X4 [Polistes dominula]	X		signaling receptor activity (GO:0038023)	integral component of membrane (GO:0016021)
755931622	A0A0C9Q2V5, A0A0C9Q2V5_9HYME	SesB_0 protein OS=Fopius arisanus		transmembrane transport (GO:0055085)	transmembrane transporter activity (GO:0022857), ATP transmembrane transporter activity (GO:0005347)	mitochondrial inner membrane (GO:0005743)
	A0A0C9Q032, A0A0C9Q032_9HYME	SesB_1 protein OS=Fopius arisanus		transmembrane transport (GO:0055085)	transmembrane transporter activity (GO:0022857), ATP transmembrane transporter activity (GO:0005347)	mitochondrial inner membrane (GO:0005743)
972184285	XP_015173601.1	SKI/DACH domain-containing protein 1-like [Polistes dominula]
972204120	XP_015184237.1	Sodium-dependent neutral amino acid transporter B(0)AT3 isoform X1 [Polistes dominula]			neurotransmitter:sodium symporter activity (GO:0005328)	integral component of membrane (GO:0016021)
972204122	XP_015184238.1	Sodium-dependent neutral amino acid transporter B(0)AT3 isoform X2 [Polistes dominula]			neurotransmitter:sodium symporter activity (GO:0005328)	integral component of membrane (GO:0016021)
972198135	XP_015181039.1	Stress-induced-phosphoprotein 1 [Polistes dominula]			protein binding (GO:0005515)
1043338018	A0A1B1JID1, A0A1B1JID1_APIME	Su[Cu-Zn] OS=Apis mellifera	X	suprocess (GO:0006801), process (GO:0055114)	metal ion binding (GO:0046872), suactivity (GO:0004784)
345497841	K7JU27, K7JU27_NASVI	Thioredoxin domain-containing protein OS=Nasonia vitripennis		process (GO:0055114), cell redhomeostasis (GO:0045454)	antiactivity (GO:0016209), activity (GO:0016491), (GO:0051920)
1227107812	A0A232FHM8, A0A232FHM8_9HYME	Thioredoxin domain-containing proteinn OS=Trichomalopsis sarcophagae				aminoacyl-tRNA synthetase multienzyme complex (GO:0017101)
925669435	A0A0N0BBR6, A0A0N0BBR6_9HYME	Transcription elongation factor B poly2 OS=Melipona quadrifasciata		transcription elongation from RNA polymerase II promoter (GO:0006368)	protein binding (GO:0005515)	elongin complex (GO:0070449), VCB complex (GO:0030891)
925683109	A0A0M9A935, A0A0M9A935_9HYME	Transferrin OS=Melipona quadrifasciata	X			extracellular space (GO:0005615), extracellular region (GO:0005576)
972195001	XP_015179360.1	Tubulin alpha-1 chain [Polistes dominula]		microtubule-based process (GO:0007017)	GTPase activity (GO:0003924), GTP binding (GO:0005525), structural constituent of cytoskeleton (GO:0005200)	microtubule (GO:0005874)
972181269	XP_015171970.1	Tubulin beta-1 chain [Polistes dominula]		microtubule-based process (GO:0007017)	structural constituent of cytoskeleton (GO:0005200), GTP binding (GO:0005525), GTPase activity (GO:0003924)	microtubule (GO:0005874)
972205581	XP_015185020.1	Tyramine beta-hydroxylase [Polistes dominula]	X	oxidation-reduction process (GO:0055114)	catalytic activity (GO:0003824), copper ion binding (GO:0005507), monooxygenase activity (GO:0004497), oxidoreductase activity, acting on paired donors, with incorporation or reduction of molecular oxygen, reduced ascorbate as one donor, and incorporation of one atom of oxygen (GO:0016715)
322799637	E9IEU1, E9IEU1_SOLIN	Uncharacterized protein (Fragment) OS=Solenopsis invicta		gluconeogenesis (GO:0006094), pyruvate metabolic process (GO:0006090)	catalytic activity (GO:0003824), ATP binding (GO:0005524), metal ion binding (GO:0046872), pyruvate carbactivity (GO:0004736), biotin binding (GO:0009374)
1009423448	A0A195FMR3, A0A195FMR3_9HYME	Uncharacterized protein (Fragment) OS=Trachymyrmex septentrionalis
972185274	XP_015174135.1	Uncharacterized protein LOC107065198 [Polistes dominula]
972173507	XP_015176990.1	Uncharacterized protein LOC107066664 isoform X1 [Polistes dominula]		regulation of transcription, DNA-templated (GO:0006355)		RSF complex (GO:0031213)
972173509	XP_015176998.1	Uncharacterized protein LOC107066664 isoform X2 [Polistes dominula]		regulation of transcription, DNA-templated (GO:0006355)		RSF complex (GO:0031213)
972202338	XP_015183284.1	Uncharacterized protein LOC107070011 [Polistes dominula]		carbohydrate metabolic process (GO:0005975)	catalytic activity (GO:0003824)
972202397	XP_015183315.1	Uncharacterized protein LOC107070028 [Polistes dominula]	X	carbohydrate metabolic process (GO:0005975)	catalytic activity (GO:0003824)
972177007	XP_015190535.1	Uncharacterized protein LOC107074034 [Polistes dominula]
229892265	A0A088AGJ8, A0A088AGJ8_APIME	Uncharacterized protein OS=Apis mellifera
	A0A087ZYM2, A0A087ZYM2_APIME	Uncharacterized protein OS=Apis mellifera
801405768	A0A158NXA1, A0A158NXA1_ATTCE	Uncharacterized protein OS=Atta cephalotes		proton transmembrane transport (GO:1902600), ATP metabolic process (GO:0046034)	ATP binding (GO:0005524)
1009370045	A0A151I8A0, A0A151I8A0_9HYME	Uncharacterized protein OS=Cyphomyrmex costatus
1009375868	A0A151IEW8, A0A151IEW8_9HYME	Uncharacterized protein OS=Cyphomyrmex costatus
	K7J5G8, K7J5G8_NASVI	Uncharacterized protein OS=Nasonia vitri
	K7JS66, K7JS66_NASVI	Uncharacterized protein OS=Nasonia vitri
1009410219	A0A151JQJ4, A0A151JQJ4_9HYME	Uncharacterized protein OS=Trachymyrmex cornetzi
1009393599	A0A151IZY3, A0A151IZY3_9HYME	Uncharacterized protein OS=Trachymyrmex cornetzi
1009392813	A0A151IZ73, A0A151IZ73_9HYME	Uncharacterized protein OS=Trachymyrmex cornetzi
1009388371	A0A151ITL6, A0A151ITL6_9HYME	Uncharacterized protein OS=Trachymyrmex cornetzi
1009417102	A0A151JUA0, A0A151JUA0_9HYME	Uncharacterized protein OS=Trachymyrmex septentrionalis
1009411408	A0A195EQ16, A0A195EQ16_9HYME	Uncharacterized protein OS=Trachymyrmex septentrionalis
1009420189	A0A151JWR0, A0A151JWR0_9HYME	Uncharacterized protein OS=Trachymyrmex septentrionalis		DNA replication (GO:0006260)	nucleotide binding (GO:0000166), DNA-directed DNA polymerase activity (GO:0003887), DNA binding (GO:0003677)
1227091552	A0A232EIG7, A0A232EIG7_9HYME	Uncharacterized protein OS=Trichomalopsis sarcophagae		process (GO:0055114)	activity (GO:0016491)
549190	P35784, VA5_VESGE	Venom allergen 5 OS=Vespula germanica				extracellular region (GO:0005576)
465054	Q05110, VA5_VESVU	Venom allergen 5 OS=Vespula vulgaris	X			extracellular region (GO:0005576)
260670832	D0EY66, D0EY66_VESVU	Venom CUB-protease OS=Vespula vulgaris	X	proteolysis (GO:0006508)	serine-tyendoactivity (GO:0004252)
	A0A3S6I504, A0A3S6I504_9HYME	Vespakinin OS=Parapolybia varia	X
11387179	P57672, BRK_VESMC	Vespulakinin-1 OS=Vespula maculifrons
801390748	A0A158NJ59, A0A158NJ59_ATTCE	WD_REdomain-containing protein OS=Atta cephalotes			protein binding (GO:0005515), RNA binding (GO:0003723)

## Sheet: P. dominula
				Gene ontology (GO) terms
GenInfo Identifier	Accession number	Description	Predicted signal peptide	Biological process	Molecular function	Cellular component
972182665	XP_015172728.1	14-3-3 protein epsilon
972209471	XP_015187088.1	3-hydroxyacyl-CoA dehydrogenase type-2-like			oxidoreductase activity (GO:0016491)
972186798	XP_015174949.1	60 kDa heat shock protein, mitochondrial-like		protein refolding (GO:0042026), protein folding (GO:0006457)	ATP binding (GO:0005524)
972200983	XP_015182550.1	60S acidic ribosomal protein P2	X	translational elongation (GO:0006414)	structural constituent of ribosome (GO:0003735)	ribosome (GO:0005840)
972203350	XP_015183814.1	Acidic phospholipase A2 PA4-like isoform X1	X	arachidonic acid secretion (GO:0050482), phospholipid metabolic process (GO:0006644)	phospholipase A2 activity (GO:0004623)
972203352	XP_015183815.1	Acidic phospholipase A2 PA4-like isoform X2	X	phospholipid metabolic process (GO:0006644), arachidonic acid secretion (GO:0050482)	phospholipase A2 activity (GO:0004623)
972194603	XP_015179141.1	Actin, clone 205-like
972194605	XP_015179142.1	Actin, muscle
972200841	XP_015182473.1	Actin-5C
972194915	XP_015179311.1	Aldose reductase-like		oxidation-reduction process (GO:0055114)	oxidoreductase activity (GO:0016491)
51093377	AAT95010.1	Allergen Pol d 5 precursor	X			extracellular region (GO:0005576)
972201609	XP_015182895.1	Ankyrin repeat domain-containing protein SOWAHC			protein binding (GO:0005515)
1020158889	NP_001310265.1	Antigen 5 precursor	X			extracellular region (GO:0005576)
972204886	XP_015184655.1	Apolipophorins	X	lipid transport (GO:0006869)	lipid transporter activity (GO:0005319)
972199230	XP_015181613.1	Apoptotic chromatin condensation inducer in the nucleus			nucleic acid binding (GO:0003676)
972211227	XP_015188027.1	Arginine kinase		phosphocreatine biosynthetic process (GO:0046314)	kinase activity (GO:0016301), transferase activity, transferring phosphorus-containing groups (GO:0016772), creatine kinase activity (GO:0004111), catalytic activity (GO:0003824)
972191661	XP_015177560.1	ATP synthase subunit alpha, mitochondrial		ATP synthesis coupled proton transport (GO:0015986), proton transmembrane transport (GO:1902600), ATP metabolic process (GO:0046034)	adenyl ribonucleotide binding (GO:0032559), proton-transporting ATP synthase activity, rotational mechanism (GO:0046933), ATP binding (GO:0005524)	proton-transporting ATP synthase complex, catalytic core F(1) (GO:0045261)
972190572	XP_015176975.1	ATP synthase subunit beta, mitochondrial		ATP metabolic process (GO:0046034), proton transmembrane transport (GO:1902600), ATP synthesis coupled proton transport (GO:0015986)	proton-transporting ATP synthase activity, rotational mechanism (GO:0046933), ATP binding (GO:0005524)	proton-transporting ATP synthase complex, catalytic core F(1) (GO:0045261)
972181560	XP_015172129.1	Bipolar kinesin KRP-130-like		microtubule-based movement (GO:0007018)	microtubule binding (GO:0008017), ATP binding (GO:0005524), microtubule motor activity (GO:0003777)
972181787	XP_015172251.1	Calponin homology domain-containing protein DDB_G0272472-like isoform X4
972204306	XP_015184337.1	Cofilin/actin-depolymerizing factor homolog		actin filament depolymerization (GO:0030042)	actin binding (GO:0003779)	actin cytoskeleton (GO:0015629)
972173875	XP_015178906.1	Delta-1-pyrroline-5-carboxylate dehydrogenase, mitochondrial		oxidation-reduction process (GO:0055114), proline catabolic process to glutamate (GO:0010133)	oxidoreductase activity (GO:0016491), 1-pyrroline-5-carboxylate dehydrogenase activity (GO:0003842), oxidoreductase activity, acting on the aldehyde or oxo group of donors, NAD or NADP as acceptor (GO:0016620)
110279043	P0C1M6.1	Dominulin-A
110279045	P0C1M7.1	Dominulin-B
972192194	XP_015177848.1	Elongation factor 1-alpha		translational elongation (GO:0006414)	translation elongation factor activity (GO:0003746), GTP binding (GO:0005525), GTPase activity (GO:0003924)
751814018	AJG01714.1	Elongation factor 1-alpha F2, partial		translational elongation (GO:0006414)	GTP binding (GO:0005525), translation elongation factor activity (GO:0003746), GTPase activity (GO:0003924)
172053422	ACB70872.1	Elongation factor 1-alpha, partial			GTPase activity (GO:0003924), GTP binding (GO:0005525)
972200563	XP_015182320.1	Elongation factor 1-alpha-like		translational elongation (GO:0006414)	translation elongation factor activity (GO:0003746), GTP binding (GO:0005525), GTPase activity (GO:0003924)
972198630	XP_015181294.1	Farnesol dehydrogenase-like
972200196	XP_015182123.1	Farnesol dehydrogenase-like isoform X1
972200208	XP_015182129.1	Farnesol dehydrogenase-like isoform X2
972211219	XP_015188023.1	Fatty acid synthase		biosynthetic process (GO:0009058), oxidation-reduction process (GO:0055114)	hydrolase activity, acting on ester bonds (GO:0016788), transferase activity (GO:0016740), catalytic activity (GO:0003824), oxidoreductase activity (GO:0016491), fatty acid synthase activity (GO:0004312), phosphopantetheine binding (GO:0031177)
972175234	XP_015186347.1	Fumarylacetoacetate hydrolase domain-containing protein 2A isoform X2			catalytic activity (GO:0003824)
972193356	XP_015178478.1	Glyceraldehyde-3-phosphate dehydrogenase 2		oxidation-reduction process (GO:0055114), glucose metabolic process (GO:0006006)	oxidoreductase activity, acting on the aldehyde or oxo group of donors, NAD or NADP as acceptor (GO:0016620), NAD binding (GO:0051287), NADP binding (GO:0050661)
972194839	XP_015179268.1	Heat shock 70 kDa protein cognate 3 isoform X1	X
972194841	XP_015179269.1	Heat shock 70 kDa protein cognate 3 isoform X2		tetrapyrrole biosynthetic process (GO:0033014)	porphobilinogen synthase activity (GO:0004655), metal ion binding (GO:0046872), catalytic activity (GO:0003824)
972173646	XP_015177712.1	Heat shock 70 kDa protein cognate 4
972186313	XP_015174688.1	Heat shock 70 kDa protein cognate 4-like
972205136	XP_015184783.1	Heat shock protein 83		protein folding (GO:0006457)	ATP binding (GO:0005524), unfolded protein binding (GO:0051082)
972208667	XP_015186657.1	Heat shock protein beta-1 isoform X2
972175178	XP_015186056.1	Helicase POLQ-like isoform X1			ATP binding (GO:0005524), nucleic acid binding (GO:0003676)
972175180	XP_015186066.1	Helicase POLQ-like isoform X2			ATP binding (GO:0005524), nucleic acid binding (GO:0003676)
751813966	AJG01688.1	Histone 3 partial			DNA binding (GO:0003677), protein heterodimerization activity (GO:0046982)	nucleosome (GO:0000786)
972191728	XP_015177598.1	Histone H2A			DNA binding (GO:0003677), protein heterodimerization activity (GO:0046982)	nucleosome (GO:0000786)
972200575	XP_015182326.1	Histone H2A.V			DNA binding (GO:0003677), protein heterodimerization activity (GO:0046982)	nucleosome (GO:0000786)
972171717	XP_015174052.1	Histone H2A-like			DNA binding (GO:0003677), protein heterodimerization activity (GO:0046982)	nucleosome (GO:0000786)
972172708	XP_015172623.1	Histone H3			DNA binding (GO:0003677), protein heterodimerization activity (GO:0046982)	nucleosome (GO:0000786)
972181663	XP_015172185.1	Histone H3.3			DNA binding (GO:0003677), protein heterodimerization activity (GO:0046982)	nucleosome (GO:0000786)
972177643	XP_015190876.1	Histone H4		DNA-templated transcription, initiation (GO:0006352)	DNA binding (GO:0003677), protein heterodimerization activity (GO:0046982)	nucleosome (GO:0000786), host cell nucleus (GO:0042025)
972191846	XP_015177662.1	Histone H4-like			protein heterodimerization activity (GO:0046982), DNA binding (GO:0003677)	nucleosome (GO:0000786), host cell nucleus (GO:0042025)
972195679	XP_015179722.1	Hyaluronidase	X	carbohydrate metabolic process (GO:0005975), defense response (GO:0006952)	hyalurononglucosaminidase activity (GO:0004415), catalytic activity (GO:0003824)
972207218	XP_015185877.1	Icarapin-like	X
345049104	AEN62318.1	IRP30, partial			protein binding (GO:0005515)
972180713	XP_015171673.1	Isocitrate dehydrogenase [NADP] cytoplasmic		oxidation-reduction process (GO:0055114), isocitrate metabolic process (GO:0006102)	oxidoreductase activity, acting on the CH-OH group of donors, NAD or NADP as acceptor (GO:0016616), isocitrate dehydrogenase (NADP+) activity (GO:0004450), NAD binding (GO:0051287), magnesium ion binding (GO:0000287)
972210687	XP_015187740.1	Juvenile hormone epoxide hydrolase 1-like	X		catalytic activity (GO:0003824), cis-stilbene-oxide hydrolase activity (GO:0033961)
972181777	XP_015172246.1	Myb-like protein P isoform X1
972181779	XP_015172247.1	Myb-like protein P isoform X2
972181785	XP_015172250.1	Myb-like protein P isoform X3
972181789	XP_015172252.1	Myb-like protein P isoform X5
972202367	XP_015183299.1	Na(+)/H(+) exchange regulatory cofactor NHE-RF1			protein binding (GO:0005515)
972198020	XP_015180982.1	NADP-dependent malic enzyme isoform X3		oxidation-reduction process (GO:0055114)	malate dehydrogenase (decarboxylating) (NAD+) activity (GO:0004471), malic enzyme activity (GO:0004470), NAD binding (GO:0051287)
972211726	XP_015188288.1	Peroxiredoxin 1-like		cell redox homeostasis (GO:0045454), oxidation-reduction process (GO:0055114)	peroxiredoxin activity (GO:0051920), antioxidant activity (GO:0016209), oxidoreductase activity (GO:0016491)
45510889	AAS67042.1	Phospholipase A1 2 precursor, partial		lipid metabolic process (GO:0006629)	phospholipase A1 activity (GO:0008970), carboxylic ester hydrolase activity (GO:0052689)
45510891	AAS67043.1	Phospholipase A1 3 precursor, partial		lipid metabolic process (GO:0006629)	phospholipase A1 activity (GO:0008970), carboxylic ester hydrolase activity (GO:0052689)
45510893	AAS67044.1	Phospholipase A1 4 precursor, partial		lipid metabolic process (GO:0006629)	phospholipase A1 activity (GO:0008970), carboxylic ester hydrolase activity (GO:0052689)
972209529	XP_015187119.1	Phospholipase A1-like	X	lipid metabolic process (GO:0006629)	phospholipase A1 activity (GO:0008970), carboxylic ester hydrolase activity (GO:0052689)
972209523	XP_015187115.1	Phospholipase A1-like	X	lipid metabolic process (GO:0006629)	phospholipase A1 activity (GO:0008970), carboxylic ester hydrolase activity (GO:0052689)
972209525	XP_015187116.1	Phospholipase A1-like		lipid metabolic process (GO:0006629)	phospholipase A1 activity (GO:0008970), carboxylic ester hydrolase activity (GO:0052689)
972209537	XP_015187123.1	Probable ATP-dependent RNA helicase DDX55			nucleic acid binding (GO:0003676), ATP binding (GO:0005524)
972205233	XP_015184835.1	Probable enoyl-CoA hydratase mitochondrial			catalytic activity (GO:0003824)
972185451	XP_015174225.1	Probable medium-chain specific acyl-CoA dehydrogenase, mitochondrial		oxidation-reduction process (GO:0055114)	oxidoreductase activity, acting on the CH-CH group of donors (GO:0016627), flavin adenine dinucleotide binding (GO:0050660), acyl-CoA dehydrogenase activity (GO:0003995)
972196149	XP_015179974.1	Prostaglandin reductase 1-like		oxidation-reduction process (GO:0055114)	oxidoreductase activity (GO:0016491), 2-alkenal reductase [NAD(P)+] activity (GO:0032440), 15-oxoprostaglandin 13-oxidase activity (GO:0047522)	cytoplasm (GO:0005737)
972172794	XP_015173092.1	Protein lethal(2)essential for life-like
972172792	XP_015173078.1	Protein lethal(2)essential for life-like
972172060	XP_015190044.1	Protein lethal(2)essential for life-like	X
972204499	XP_015184444.1	Protein PFF0380w			protein binding (GO:0005515), RNA binding (GO:0003723)
972180330	XP_015171467.1	Receptor expression-enhancing protein 5-like
75007950	Q6Q249.1	RecName: Full=Phospholipase A1 4; AltName: Allergen=Pol d 1; Flags: Precursor		lipid metabolic process (GO:0006629)	phospholipase A1 activity (GO:0008970), carboxylic ester hydrolase activity (GO:0052689)
972197457	XP_015180682.1	Reticulon-1-A isoform X3
972197459	XP_015180683.1	Reticulon-1-A isoform X4
972197461	XP_015180684.1	Reticulon-1-A isoform X5
972197463	XP_015180685.1	Reticulon-1-A isoform X6
972197465	XP_015180686.1	Reticulon-1-A isoform X7
972197443	XP_015180674.1	Reticulon-4 isoform X1
972197445	XP_015180675.1	Reticulon-4 isoform X2
30909091	AAP37412.1	Serine protease precursor	X	proteolysis (GO:0006508)	serine-type endopeptidase activity (GO:0004252)
972183089	XP_015172957.1	Serine/arginine-rich splicing factor 1B			RNA binding (GO:0003723), nucleic acid binding (GO:0003676)
972175084	XP_015185566.1	Sorting nexin-2		intracellular protein transport (GO:0006886), retrograde transport, endosome to Golgi (GO:0042147)	phosphatidylinositol binding (GO:0035091)	retromer complex (GO:0030904)
972186727	XP_015174910.1	Toll-like receptor 8			protein binding (GO:0005515)
972194506	XP_015179091.1	Tubulin alpha chain-like		microtubule-based process (GO:0007017)	GTP binding (GO:0005525), structural constituent of cytoskeleton (GO:0005200), GTPase activity (GO:0003924)	microtubule (GO:0005874)
972195476	XP_015179615.1	Uncharacterized oxidoreductase YjmC		oxidation-reduction process (GO:0055114)	oxidoreductase activity (GO:0016491)
972195182	XP_015179456.1	Uncharacterized protein LOC107067990	X	proton transmembrane transport (GO:1902600)	proton-transporting ATP synthase activity, rotational mechanism (GO:0046933), proton-transporting ATPase activity, rotational mechanism (GO:0046961)	proton-transporting V-type ATPase, V1 domain (GO:0033180)
972198671	XP_015181315.1	Uncharacterized protein LOC107068952	X
972210435	XP_015187606.1	Uncharacterized protein LOC107072309		proteolysis (GO:0006508)	cysteine-type peptidase activity (GO:0008234), cysteine-type endopeptidase inhibitor activity (GO:0004869)
972211400	XP_015188113.1	Uncharacterized protein LOC107072577 isoform X1
972211402	XP_015188114.1	Uncharacterized protein LOC107072577 isoform X2
972206105	XP_015185303.1	Vascular endothelial growth factor C	X	growth factor activity (GO:0008083)		membrane (GO:0016020)
972185866	XP_015174448.1	Venom dipeptidyl peptidase 4	X	proteolysis (GO:0006508)	serine-type peptidase activity (GO:0008236)
1020159009	NP_001310266.1	Venom serine protease precursor	X	proteolysis (GO:0006508)	serine-type endopeptidase activity (GO:0004252)
972173996	XP_015179524.1	Voltage-dependent anion-selective channel-like		anion transmembrane transport (GO:0098656), transmembrane transport (GO:0055085)	voltage-gated anion channel activity (GO:0008308)	mitochondrial outer membrane (GO:0005741)
